# Supplementary material for: An Exploratory Study of the Purchase and Consumption of Beef: Geographical and Cultural Differences between Spain and Brazil
Source: Foods. 2022 Jan 5;11(1):129. doi: 10.3390/foods11010129 (PMC8750545; doi:10.3390/foods11010129)
Supplement: Supplementary file 1 [file foods-11-00129-s001.zip]

Archive with 1 entries (1 files):
- foods-1489558-supplementary.pdf
